# Supplementary material for: Anomalous supply shortages from dynamic pricing in on-demand mobility
Source: Nat Commun. 2020 Sep 24;11:4831. doi: 10.1038/s41467-020-18370-3 (PMC7515901; doi:10.1038/s41467-020-18370-3)
Supplement: Supplementary file 2 — Supplementary Data 1 [file 41467_2020_18370_MOESM2_ESM.xlsx]

## Sheet: Sheet1
Label	City	Region	Origin				Destination				Parameters							Peak Detection					Timescale Analysis
			PoI [Type]	Name	Latitude	Longitude	PoI [Type]	Name	Latitude	Longitude	Start [local time]	Stop [local time]	Rate [Requests per Minute]	Standard	Max Standard Surge [base price]	Premium	Max Premium Surge [base price]	N	height [base price]	slope [base price / Min]	ttmax [Min]	width [Min]	sigma_base	sigma_surge	weight_base	weight_surge	weight_zero
ARN	Stockholm	Europe	Airport	ARN	59.6491	17.9302	Station	Stockholms Centralstation	59.3306	18.0563	2019-06-11 17:23:00	2019-06-14 11:00:00	2	UberX Airport	0.177387	Black	0.285476	0	0	0	0	0	0.00365961	0.0118251	0.0273101	0.11019	0.8625
ATL	Atlanta	North America	Airport	ATL	33.6409	-84.4169	City	City Hall	33.7482	-84.3909	2019-05-31 03:14:00	2019-06-07 15:14:00	7.2	UberX	0.497581	Black	0.0401891	0.00165394	0.310685	0.338156	4.18182	9.63485	0.00180686	0.00749793	0.30695	0.0298556	0.663194
AustinConvention	Austin	North America	Convention Center	Austin Convention Center	30.2639	-97.7404	Airport	AUS	30.2028	-97.6671	2019-06-17 12:14:00	2019-06-20 01:51:00	1.9	UberX	0.369912	Lux	0.372007	0	0	0	0	0	0.00437301	0.0493515	0.512476	0.0104407	0.477083
BMA	Stockholm	Europe	Airport	BMA	59.356	17.946	Station	Stockholms Centralstation	59.3306	18.0563	2019-06-11 17:23:00	2019-06-14 11:00:00	2	UberX	0.0428226	Black	0.0412228	0	0	0	0	0	0.00249478	0.00250507	0.273086	0.0123306	0.714583
BOG	Bogota	South America	Airport	BOG	4.69787	-74.1419	City	Business District	4.65469	-74.0555	2019-06-11 10:23:00	2019-06-14 04:00:00	2	UberX	0.708763	Black	0.0463876	0.00230769	0.315557	0.151438	4.11667	16.9875	0.00160667	0.0208475	0.429294	0.0707056	0.5
BOM	Mumbai	Asia	Airport	BOM	19.0928	72.8555	Station	Mumbai Central Station	18.9697	72.82	2019-06-11 20:53:00	2019-06-14 14:30:00	2	GO	1.31073	BLACK	0.179546	0.0146154	0.327483	inf	2.64767	23.813	0.000839304	0.0320342	0.113627	0.696789	0.189583
BostonHynesConvention	Boston	North America	Convention Center	Boston Hynes Convention Center	42.3482	-71.0842	Airport	BOS	42.3666	-71.0174	2019-06-17 13:14:00	2019-06-20 02:51:00	1.9	UberX	1.50501	Black	0.450918	0.00694444	0.516949	inf	5.35625	14.3472	0.00439264	0.0606357	0.515174	0.188299	0.296528
BRU	Brussels	Europe	Airport	BRU	50.8973	4.48015	Station	Gare du Midi	50.8363	4.33807	2019-06-11 17:23:00	2019-06-14 11:00:00	2	UberX	0.0561056	UberBLACK	0.043371	0	0	0	0	0	0.0028659	0.00292629	0.401542	0.0172079	0.58125
BWI	Baltimore	North America	Airport	BWI	39.1797	-76.6692	Station	Pennsylvania Station	39.3073	-76.6157	2019-06-11 11:23:00	2019-06-14 05:00:00	3.7	UberX	0.696101	Black	0.025058	0.00179487	0.480766	inf	1.82667	6.03	0.0026009	0.0538927	0.488816	0.0174341	0.49375
BWIres	Baltimore	North America	Airport	BWI	39.1812	-76.6702	City	North Cleveland Park	38.9479	-77.058	2019-06-17 13:15:00	2019-06-20 02:51:00	1.9	UberX	1.38806	Black	0.0117121	0.00638889	0.66213	0.38306	2.85	4.2963	0.00160591	0.0703492	0.331444	0.0470281	0.621528
BWIurb	Baltimore	North America	Airport	BWI	39.1812	-76.6702	City	Union Station Plaza	38.8963	-77.0063	2019-06-17 13:15:00	2019-06-20 02:51:00	1.9	UberX	1.37673	Black	0.0086979	0.00638889	0.616249	0.31762	2.81667	3.60833	0.00154088	0.0703947	0.247116	0.0459399	0.706944
CAI	Cairo	Africa	Airport	CAI	30.1122	31.3954	Station	Ramsis Railway Station	30.0624	31.2467	2019-06-11 17:23:00	2019-06-14 11:00:00	2	UberX	0.0773224	Select	0.0922912	0	0	0	0	0	0.00133187	0.00263352	0.474975	0.0840531	0.440972
CPT	Cape Town	Africa	Airport	CPT	-33.9692	18.5953	City	Waterfront	-33.9085	18.4225	2019-05-31 09:14:00	2019-06-07 21:16:00	7.3	UberX	0.261515	uberBLACK	0.299213	0	0	0	0	0	0.00109677	0.0207588	0.149131	0.0723966	0.778472
CDG	Paris	Europe	Airport	CDG	49.0153	2.54181	Station	Gare de l'Est	48.8762	2.35906	2019-05-31 09:14:00	2019-06-07 20:58:00	7.3	UberX	0.0997691	Berline	0.0801675	0	0	0	0	0	0.0024897	0.0066523	0.475332	0.027446	0.497222
ChicagoUnionStation	Chicago	North America	Station	Union Station	41.8787	-87.6396	Airport	ORD	41.9772	-87.9049	2019-06-17 12:14:00	2019-06-20 13:48:00	1.9	UberX	1.39517	Black	0.508409	0.0141204	0.571515	inf	5.26867	14.508	0.00222836	0.0550082	0.307816	0.310934	0.38125
ColoradoConvention	Denver	North America	Convention Center	Colorado Convention	39.7433	-104.998	Airport	DEN	39.8498	-104.673	2019-06-17 11:14:00	2019-06-24 23:14:00	1.4	UberX	1.61224	Black	0.790081	0.00890585	0.635721	inf	5.31439	32.0275	0.0018343	0.0638282	0.289165	0.326113	0.384722
DC1	Washington D.C.	North America	City	U.S. Navy Bureau of Medicine and Surgery	38.8954	-77.0505	City	Columbia Heights	38.9215	-77.0276	2019-06-17 13:14:00	2019-06-21 03:10:00	1.9	UberX	1.39097	Black	0.0587432	0.00705882	0.451392	inf	3.73636	29.1965	0.00641985	0.0445665	0.599238	0.175067	0.225694
DC2	Washington D.C.	North America	City	Environmental Protection Agency	38.8924	-77.0309	City	Columbia Heights	38.9215	-77.0276	2019-06-17 13:14:00	2019-06-21 03:10:00	1.9	UberX	1.7907	Black	0.0694307	0.0101961	0.610073	inf	6.81124	22.7	0.00548719	0.0446996	0.351167	0.335639	0.313194
DC3	Washington D.C.	North America	City	Thurgood Marshall Federal Judiciary Building	38.8969	-77.0044	City	Columbia Heights	38.9215	-77.0276	2019-06-17 13:14:00	2019-06-21 03:10:00	1.9	UberX	1.58244	Black	0.221589	0.0113725	0.573492	inf	4.43576	12.4566	0.00819363	0.0583612	0.51025	0.195306	0.294444
DC4	Washington D.C.	North America	City	West End	38.9075	-77.0493	City	Columbia Heights	38.9215	-77.0276	2019-06-17 13:14:00	2019-06-21 03:10:00	1.9	UberX	1.70334	Black	0.0735373	0.0101961	0.489833	inf	4.17462	16.4034	0.00920846	0.0579809	0.523575	0.115314	0.361111
DC5	Washington D.C.	North America	Convention Center	Walter E. Washington Convention Center	38.9047	-77.0234	City	Columbia Heights	38.9215	-77.0276	2019-06-17 13:14:00	2019-06-21 03:10:00	1.9	UberX	1.71575	Black	0.0588235	0.00745098	0.728506	inf	9.12647	49.0064	0.0154656	0.072257	0.117178	0.144627	0.738194
DC6	Washington D.C.	North America	City	Gallaudet University	38.9059	-76.9976	City	Columbia Heights	38.9215	-77.0276	2019-06-17 13:14:00	2019-06-21 03:10:00	1.9	UberX	1.44444	Black	0.234778	0.00980392	0.476088	0.169232	4.36713	11.2019	0.0100989	0.0558317	0.452318	0.110876	0.436806
DC7	Washington D.C.	North America	City	Woodley Park	38.9256	-77.0514	City	Columbia Heights	38.9215	-77.0276	2019-06-17 13:15:00	2019-06-21 03:10:00	1.9	UberX	1.43794	Black	0.0833767	0.00705882	0.529016	inf	5.48056	20.1979	0.00862904	0.0550097	0.502658	0.0827588	0.414583
DC8	Washington D.C.	North America	City	Columbia Heights	38.9215	-77.0276	City	Rhode Island Avenue Center	38.9203	-76.9991	2019-06-17 13:15:00	2019-06-21 03:10:00	1.9	UberX	1.17563	Black	0.060705	0.00470588	0.628568	0.171041	5.83968	20.5857	0.00966736	0.0690608	0.427907	0.0658429	0.50625
DC9	Washington D.C.	North America	City	Rhode Island Avenue Center	38.9203	-76.9991	City	Columbia Heights	38.9215	-77.0276	2019-06-17 13:15:00	2019-06-21 03:10:00	1.9	UberX	1.06526	Black	0.0784229	0.00372549	0.444503	inf	3.44706	14.7755	0.0103112	0.0532488	0.500593	0.0619075	0.4375
DCA	Washington D.C.	North America	Airport	DCA	38.8535	-77.0434	Station	Union Station	38.897	-77.0063	2019-05-31 03:14:00	2019-06-07 15:14:00	22.1	UberX	0.798229	Black	0.30662	0.0141221	0.447658	0.28851	4.37947	19.8356	0.00464985	0.047788	0.295466	0.4087	0.295833
DCAres	Washington D.C.	North America	Airport	DCA	38.848	-77.0409	City	North Cleveland Park	38.9479	-77.058	2019-06-17 13:15:00	2019-06-20 02:51:00	1.9	UberX	0.834931	Black	0.468848	0.0133333	0.459495	inf	3.62572	21.1866	0.00343691	0.0519593	0.475201	0.32966	0.195139
DCAurb	Washington D.C.	North America	Airport	DCA	38.848	-77.0409	City	Union Station Plaza	38.8963	-77.0063	2019-06-17 13:15:00	2019-06-20 02:51:00	1.9	UberX	0.784681	Black	0.475305	0.0130556	0.447327	inf	5.25942	20.737	0.00553335	0.0438928	0.388111	0.338278	0.273611
DEL	Dheli	Asia	Airport	DEL	28.5561	77.0859	Station	New Dheli Railway Station	28.6417	77.2221	2019-06-11 20:53:00	2019-06-14 14:30:00	2	UberGo	0.490826	Premier	0.433825	0	0	0	0	0	0.00270819	0.0259364	0.478399	0.0986838	0.422917
EWR	New York City	North America	Airport	EWR	40.6906	-74.1776	Station	Pennsylvania Station	40.7509	-73.9943	2019-05-31 03:14:00	2019-06-07 15:14:00	14.2	UberX	0.932413	Black	0.0404096	0.00979644	0.344224	inf	3.07072	20.6725	0.00168194	0.0254536	0.232235	0.462421	0.305344
EWRres	New York City	North America	Airport	EWR	40.6913	-74.1828	City	Brooklyn	40.6331	-73.9256	2019-06-17 13:15:00	2019-06-21 03:10:00	3.8	UberX	0.997201	Black	0.0672074	0.0203922	0.291276	inf	3.23333	8.78947	0.00268158	0.0299961	0.116797	0.476953	0.40625
EWRurb	New York City	North America	Airport	EWR	40.6913	-74.1828	City	Korea Town	40.7462	-73.9885	2019-06-17 13:15:00	2019-06-21 03:10:00	3.8	UberX	0.938026	Black	0.0344977	0.00666667	0.381041	inf	3.33763	26.6306	0.00425998	0.0312475	0.307392	0.453719	0.238889
EZE	Buenos Aires	South America	Airport	EZE	-34.8128	-58.5395	City	Business District	-34.5977	-58.3712	2019-06-11 12:23:00	2019-06-14 06:00:00	2	UberX	1.71805	Select	1.82395	0	0	0	0	0	0.00177055	0.0347548	0.0802269	0.376023	0.54375
GeorgiaCongress	Atlanta	North America	Convention Center	Georgia Congress Center	33.7582	-84.3984	Airport	ATL	33.6409	-84.4169	2019-06-17 13:14:00	2019-06-25 01:14:00	1.4	UberX	1.26667	Black	0.230117	0.00305344	0.48708	inf	6.02456	18.5298	0.0022858	0.0292943	0.26672	0.0825859	0.650694
GIG	Rio de Janeiro	South America	Airport	GIG	-22.8145	-43.2466	Station	Central do Brasil	-22.9032	-43.191	2019-06-11 12:23:00	2019-06-14 06:00:00	2	UberX	0.943635	Black	0.992566	0	0	0	0	0	0.00261729	0.0535397	0.500185	0.0685649	0.43125
GLA	Glasgow	Europe	Airport	GLA	55.8642	-4.43177	Station	Glasgow Central Station	55.8591	-4.2569	2019-06-11 16:23:00	2019-06-14 10:00:00	2	UberX	0.534078	Exec	0.525719	0	0	0	0	0	0.00212999	0.0524757	0.246741	0.154648	0.598611
GrandCentral	New York City	North America	Station	Grand Central Station	40.7523	-73.9775	City	Upper West Side	40.7882	-73.9764	2019-06-17 13:14:00	2019-06-20 14:48:00	1.9	UberX	1.13585	Black	0.451819	0.00277778	0.523736	inf	5.06515	17.5455	0.00450209	0.0673332	0.601324	0.113259	0.285417
GVA	Geneva	Europe	Airport	GVA	46.2303	6.10838	Station	Gare GenÂve	46.2106	6.14333	2019-06-11 17:23:00	2019-06-14 11:00:00	3.7	UberX	0.146877	Black	0.15227	0	0	0	0	0	0.00451569	0.00454897	0.146829	0.00664365	0.846528
HEL	Helsinki	Europe	Airport	HEL	60.3181	24.9669	Station	Rautatieasema Jarnvags Station	60.1713	24.9396	2019-06-11 18:23:00	2019-06-14 12:00:00	2	UberX	0.21118	Black	0.204545	0	0	0	0	0	0.0022656	0.0293214	0.0710238	0.0081429	0.920833
HKG	Hong Kong	Asia	Airport	HKG	22.3162	113.939	Station	Hong Kong Station	22.2844	114.158	2019-06-11 23:23:00	2019-06-14 17:00:00	2	UberX	0.178854	Black	0.108793	0	0	0	0	0	0.000734077	0.0271388	0.1508	0.0248944	0.824306
Hoboken	Hoboken	North America	City	Hoboken	40.7358	-74.0293	City	Upper West Side	40.7882	-73.9764	2019-06-17 13:15:00	2019-06-20 14:48:00	3.9	UberX	0.700867	Black	0.025179	0.00486111	0.280908	inf	2.44083	21.465	0.00178786	0.0215311	0.377769	0.295842	0.326389
HoustonConvention	Houston	North America	Convention Center	Houston Convention Center	29.7529	-95.3584	Airport	IAH	29.9873	-95.3423	2019-06-17 12:15:00	2019-06-25 00:14:00	1.4	UberX	1.83735	Black	0.214628	0.000636132	0.314573	0.334907	1.17917	20.4667	0.00247867	0.0448479	0.303153	0.164902	0.531944
HutchinsonConvention	Chicago	North America	Convention Center	Hutchinson Convention	32.7742	-96.8013	Airport	DAL	32.8439	-96.8495	2019-06-17 12:14:00	2019-06-25 00:14:00	1.4	UberX	2.21598	Black	0.588847	0.0108142	0.329177	inf	4.96294	42.7512	0.00362005	0.0377653	0.317836	0.243969	0.438194
IADres	Washington D.C.	North America	Airport	IAD	38.9397	-77.4578	City	North Cleveland Park	38.9479	-77.058	2019-06-17 13:15:00	2019-06-20 02:51:00	1.9	UberX	0.189969	Black	0.0701302	0	0	0	0	0	0.00184158	0.0118751	0.144843	0.160713	0.694444
IADurb	Washington D.C.	North America	Airport	IAD	38.9397	-77.4578	City	Union Station Plaza	38.8963	-77.0063	2019-06-17 13:15:00	2019-06-20 02:51:00	1.9	UberX	0.124859	Black	0.0484448	0	0	0	0	0	0.00210131	0.0104212	0.22858	0.194336	0.577083
IAH	Houston	North America	Airport	IAH	29.9873	-95.3423	City	City Hall	29.7604	-95.3698	2019-05-31 02:14:00	2019-06-07 14:14:00	7.2	UberX	0.941405	Black	0.0608116	0.00699746	0.287119	inf	1.00204	17.9153	0.00181835	0.0189634	0.384659	0.241295	0.374046
ICN	Seoul	Asia	Airport	ICN	37.4487	126.451	Station	Seobu Station	37.5559	126.969	2019-06-12 00:23:00	2019-06-14 18:00:00	2	International Taxi	0.0585049	Black	0.0216535	0	0	0	0	0	0.00200415	0.00483602	0.0565024	0.0289142	0.914583
JamaicaStation	New York City	North America	Station	Jamaica Station	40.7005	-73.8077	Airport	LGA	40.7741	-73.872	2019-06-17 13:14:00	2019-06-20 14:48:00	1.9	UberX	0.797226	Black	0.0478691	0.000462963	0.243556	0.247684	0.983333	8.2	0.00468162	0.0946501	0.489341	0.0134372	0.497222
JFK	New York City	North America	Airport	JFK	40.6441	-73.7827	Station	Pennsylvania Station	40.7509	-73.9943	2019-05-31 03:14:00	2019-06-07 15:14:00	7.1	UberX	1.3968	Black	0.470588	0.00381679	0.277998	inf	4.8975	78.6225	0.00158199	0.035088	0.380686	0.255425	0.363889
JFKres	New York City	North America	Airport	JFK	40.6476	-73.7824	City	Brooklyn	40.6331	-73.9256	2019-06-17 13:15:00	2019-06-21 03:10:00	1.9	UberX	0.727273	Black	0.0439382	0.00823529	0.346998	inf	3.40238	5.16587	0.00216972	0.0384272	0.440783	0.121327	0.43789
JFKurb	New York City	North America	Airport	JFK	40.6476	-73.7824	City	Korea Town	40.7462	-73.9885	2019-06-17 13:15:00	2019-06-21 03:10:00	1.9	UberX	0.704208	Black	0.0432408	0.00784314	0.356174	inf	3.39203	5.77464	0.00140515	0.0307278	0.45908	0.152031	0.388889
JNB	Johannesburg	Africa	Airport	JNB	-26.1323	28.2314	City	Harrison Street	-26.2018	28.04	2019-06-11 17:23:00	2019-06-14 11:00:00	2	UberX	0.142573	UberBLACK	0.145023	0	0	0	0	0	0.00258052	0.00696602	0.132908	0.0907029	0.776389
LAX	Los Angeles	North America	Airport	LAX	33.9435	-118.408	Station	Union Station	34.0562	-118.237	2019-05-31 00:14:00	2019-06-07 12:14:00	7	UberX	1.25425	Black	0.0175151	0.0127226	0.477624	0.202851	4.20931	16.5584	0.00250964	0.0495308	0.353168	0.295443	0.351389
LGA	New York City	North America	Airport	LGA	40.7741	-73.872	Station	Pennsylvania Station	40.7509	-73.9943	2019-05-31 03:14:00	2019-06-07 15:14:00	7.1	UberX	0.734441	Black	0.358382	0.00229008	0.419367	0.274034	2.73148	15.0352	0.00196704	0.0478358	0.593231	0.126907	0.279861
LGAres	New York City	North America	Airport	LGA	40.7748	-73.8758	City	Brooklyn	40.6331	-73.9256	2019-06-17 13:15:00	2019-06-21 03:10:00	1.9	UberX	0.731354	Black	0.427673	0.00254902	0.382399	0.102041	5.73167	7.555	0.0017486	0.0379087	0.462801	0.0503938	0.486806
LGAurb	New York City	North America	Airport	LGA	40.7748	-73.8758	City	Korea Town	40.7462	-73.9885	2019-06-17 13:15:00	2019-06-21 03:10:00	1.9	UberX	0.539666	Black	0.353904	0.00137255	0.367453	inf	4.40556	9.68333	0.00218149	0.0275919	0.60704	0.0533766	0.339583
LHR	London	Europe	Airport	LHR	51.471	-0.45704	City	Picadilly Circus	51.5101	-0.13425	2019-05-31 08:14:00	2019-06-07 20:16:00	7.3	UberX	0.0404949	Lux	0.0469421	0	0	0	0	0	0.00184491	0.00185727	0.478862	0.0197487	0.501389
LIS	Lisbon	Europe	Airport	LIS	38.7707	-9.12825	Station	Rossio - Lisboa	38.7142	-9.14067	2019-06-11 16:23:00	2019-06-14 10:00:00	2	UberX	1.23726	Black	0.403706	0.00487179	0.50671	inf	2.78056	11.8903	0.00386051	0.0458378	0.420685	0.294593	0.284722
LosAngelesConvention	Los Angeles	North America	Convention Center	Los Angeles Convention Center	34.0412	-118.27	Airport	LAX	33.9435	-118.408	2019-06-17 10:14:00	2019-06-19 23:51:00	1.9	UberX	0.537726	Black	0.0177786	0.00333333	0.386468	0.222765	3.19444	8.76806	0.00265407	0.0446498	0.497025	0.0432531	0.459722
LosAngelesUnion	Los Angeles	North America	Station	Union Station	34.0562	-118.237	Airport	LAX	33.9435	-118.408	2019-06-17 10:15:00	2019-06-20 11:47:00	1.9	UberX	0.585687	Black	0.0157381	0.00416667	0.381435	inf	2.85729	5.65208	0.00239737	0.0361762	0.478853	0.102397	0.41875
MIA	Miami	North America	Airport	MIA	25.795	-80.2783	Station	Miami Station	25.8491	-80.2577	2019-05-31 03:15:00	2019-06-07 15:15:00	7.2	UberX	0.470588	Lux	0.0501294	0.000381679	0.418786	0.126909	4.90833	2.9	0.00387691	0.0071326	0.218489	0.103509	0.678001
MAA	Chennai	Asia	Airport	MAA	12.9829	80.1674	City	National Stock Exchange	13.0198	80.2415	2019-06-11 20:53:00	2019-06-14 14:30:00	2	uberGO	1.16957	Premier	1.15149	0	0	0	0	0	0.00107115	0.0690155	0.306408	0.436648	0.256944
MAN	Manchester	Europe	Airport	MAN	53.3632	-2.27373	Station	Manchester Piccadilly	53.4767	-2.23105	2019-06-11 16:23:00	2019-06-14 10:00:00	2	UberX	0.179149	Exec	0.215855	0	0	0	0	0	0.00278818	0.0179759	0.485595	0.0150998	0.499306
MEATPACKING	New York City	North America	City	Meatpacking District	40.7404	-74.0063	City	W86th	40.7882	-73.9764	2019-05-31 03:14:00	2019-06-07 15:14:00	7.1	UberX	1.74094	Black	0.604815	0.0141221	0.497885	inf	3.75221	19.3408	0.00403956	0.0671619	0.355924	0.551715	0.0923611
MEL	Melbourne	Oceania	Airport	MEL	-37.6697	144.85	City	Business District	-37.8193	144.957	2019-06-12 01:23:00	2019-06-14 19:00:00	2	UberX	0.314492	Black	0.179145	0.00128205	0.261252	0.0977937	5.58333	8.075	0.00170572	0.016956	0.39499	0.0452876	0.559722
MilleniumStation	Chicago	North America	Station	Millenium Station	41.8844	-87.6246	Airport	ORD	41.9772	-87.9049	2019-06-17 12:15:00	2019-06-20 13:47:00	1.9	UberX	1.59375	Black	0.610239	0.0189815	0.557863	inf	4.26138	13.1577	0.00193022	0.061059	0.257788	0.410962	0.33125
MinneapolisConvention	Minneapolis	North America	Convention Center	Minneapolis Convention Center	44.97	-93.2739	Airport	MSP	44.8834	-93.2107	2019-06-17 12:14:00	2019-06-20 01:51:00	1.9	UberX	1.67388	Black	0.440738	0.00388889	0.46534	inf	3.00238	140.905	0.00498521	0.0588852	0.371696	0.325526	0.302778
MontrealCentral	Montreal	North America	Station	Central Station	45.4999	-73.566	Airport	YUL	45.4577	-73.7489	2019-06-17 13:15:00	2019-06-20 14:47:00	1.9	UberX	1.41382	Select	1.51865	0	0	0	0	0	0.00269715	0.0570551	0.334954	0.462269	0.202778
MosconeCenter	San Francisco	North America	Convention Center	Moscone Center	37.7845	-122.401	Airport	SFO	37.6167	-122.384	2019-06-17 10:14:00	2019-06-24 22:14:00	1.4	UberX	1.08599	Black	0.0253509	0.00496183	0.511845	inf	5.20455	12.6177	0.00334022	0.0548357	0.454494	0.0941169	0.451389
MRS	Marseille	Europe	Airport	MRS	43.4414	5.22271	Station	Gare de Marseille Saint Charles	43.303	5.37941	2019-06-11 17:23:00	2019-06-14 11:00:00	2	UberX	0.0326087	Berline	0.02666	0	0	0	0	0	0.0020382	0.0020501	0.0942037	0.00510187	0.900694
MSY	New Orleans	North America	Airport	MSY	29.985	-90.2569	Station	Union Passenger Terminal	29.9462	-90.0785	2019-06-11 10:23:00	2019-06-14 04:00:00	3.7	UberX	0.220317	Black	0.312987	0	0	0	0	0	0.00182022	0.0118024	0.281677	0.0537395	0.664583
MUC	Munich	Europe	Airport	MUC	48.3555	11.7843	Station	MÂŸnchen Hauptbahnhof	48.1402	11.5608	2019-06-11 17:23:00	2019-06-14 11:00:00	2	uberX	0.100664	UberBLACK	0.0949305	0	0	0	0	0	0.0011838	0.00445739	0.0516864	0.0434525	0.904861
NashvilleMusic	Nashville	North America	Convention Center	Nashville Music City Center	36.1565	-86.7762	Airport	BNA	36.1316	-86.6687	2019-06-17 12:14:00	2019-06-25 00:14:00	1.4	UberX	1.57745	Black	1.04746	0.00165394	0.460216	inf	2.90152	14.5258	0.00308728	0.060774	0.384978	0.148355	0.466667
NewarkPenn	Newark	North America	Station	Pennsylvania Station (Newark)	40.7349	-74.1647	Airport	EWR	40.6907	-74.1775	2019-06-17 13:14:00	2019-06-20 14:48:00	3.9	UberX	0.938772	Black	0.0566809	0.0101852	0.410686	inf	3.74737	16.7263	0.00437202	0.0434156	0.343983	0.331017	0.325
NewOrleansMorial	New Orleans	North America	Convention Center	New Orleans Morial Center	29.9399	-90.0643	Airport	MSY	29.985	-90.2569	2019-06-17 12:14:00	2019-06-25 00:14:00	1.4	UberX	0.899171	Black	0.903292	0.000254453	0.395505	0.303289	1.8	24.0667	0.00170062	0.0128805	0.333805	0.0245286	0.641667
NY1	New York City	North America	City	Tribeca	40.7135	-74.0102	City	Washington Square Village	40.7333	-73.9923	2019-06-17 13:14:00	2019-06-20 02:51:00	1.9	UberX	0.975458	Black	0.295337	0.005	0.364773	inf	3.63452	19.7012	0.00649721	0.0307484	0.53673	0.196604	0.266667
NY2	New York City	North America	City	East Broadway	40.7139	-73.9935	City	Washington Square Village	40.7333	-73.9923	2019-06-17 13:14:00	2019-06-20 02:51:00	1.9	UberX	0.628749	Black	0.235252	0.00166667	0.455444	0.301646	2.87667	9.9	0.00652478	0.053558	0.711795	0.0597331	0.228472
NY3	New York City	North America	City	Lower East Side	40.7141	-73.9794	City	Washington Square Village	40.7333	-73.9923	2019-06-17 13:14:00	2019-06-20 02:51:00	1.9	UberX	0.682876	Black	0.0578455	0.00194444	0.479577	0.139708	3.6	12.8571	0.00481719	0.0582411	0.674509	0.0831297	0.242361
NY4	New York City	North America	City	Greenwich Village	40.7337	-74.0072	City	Washington Square Village	40.7333	-73.9923	2019-06-17 13:14:00	2019-06-20 02:51:00	1.9	UberX	0.865011	Black	0.324662	0.00388889	0.505406	inf	4.38788	17.7561	0.00895433	0.0592669	0.478171	0.111413	0.410417
NY5	New York City	North America	City	Washington Square Village	40.7333	-73.9923	City	Midtown East	40.7558	-73.9634	2019-06-17 13:15:00	2019-06-20 02:51:00	1.9	UberX	1.194	Black	0.355748	0.00416667	0.674119	0.231326	4.24222	19.2	0.00578045	0.0694666	0.612435	0.141037	0.246528
NY6	New York City	North America	City	Peter Cooper Village	40.733	-73.976	City	Washington Square Village	40.7333	-73.9923	2019-06-17 13:14:00	2019-06-20 02:51:00	1.9	UberX	0.982097	Black	0.217083	0.00361111	0.574264	0.180606	4.11364	18.8485	0.00791023	0.0587929	0.509791	0.118681	0.371528
NY7	New York City	North America	City	Hudson Yards	40.7573	-74.0025	City	Washington Square Village	40.7333	-73.9923	2019-06-17 13:14:00	2019-06-20 02:51:00	1.9	UberX	1.26619	Black	0.426256	0.00333333	0.46864	inf	2.83889	14.6917	0.00516273	0.0698708	0.671899	0.125324	0.202778
NY8	New York City	North America	City	Times Square	40.7571	-73.9841	City	Washington Square Village	40.7333	-73.9923	2019-06-17 13:14:00	2019-06-20 02:51:00	1.9	UberX	1.21072	Black	0.455139	0.0025	0.503283	inf	4.20741	18.8037	0.00541814	0.0678442	0.659919	0.0998031	0.240278
NY9	New York City	North America	City	Midtown East	40.7558	-73.9634	City	Washington Square Village	40.7333	-73.9923	2019-06-17 13:15:00	2019-06-20 02:51:00	1.9	UberX	0.832294	Black	0.34799	0.000833333	0.49712	0.271997	2.21667	17.7667	0.00420892	0.0684627	0.735228	0.0418552	0.222917
NYJavitsConvention	New York City	North America	Convention Center	New York Javits Convention Center	40.7573	-74.0014	Airport	JFK	40.6441	-73.7827	2019-06-17 13:15:00	2019-06-25 01:14:00	1.4	UberX	2.27312	Black	0.807336	0.00483461	0.57144	inf	4.00219	17.7781	0.00125305	0.0676416	0.389532	0.133384	0.477083
OAKres	Oakland	North America	Airport	OAK	37.7127	-122.213	City	Saint Francis Wood	37.7338	-122.468	2019-06-17 10:15:00	2019-06-24 22:15:00	1.4	UberX	1.43209	Black	0.0626851	0.00610687	0.647999	inf	3.40583	28.03	0.00252898	0.075038	0.373367	0.118652	0.507981
OAKurb	Oakland	North America	Airport	OAK	37.7127	-122.213	City	Financial District	37.7954	-122.4	2019-06-17 10:15:00	2019-06-24 22:15:00	1.4	UberX	1.4024	Black	0.0812564	0.00343511	0.555962	inf	2.46987	96.1064	0.00249132	0.0755646	0.339467	0.109144	0.551389
OrangeCountyConvention	Orange County	North America	Convention Center	Orange County Convention	28.4283	-81.4643	Station	Orlando Station	28.526	-81.3813	2019-06-17 10:14:00	2019-06-24 22:14:00	1.4	UberX	1.07101	Black	0.035895	0.000381679	0.551608	inf	2.07222	630.339	0.00271139	0.00748927	0.334007	0.109048	0.556944
ORD	Chicago	North America	Airport	ORD	41.9772	-87.9049	Station	Union Station	41.8787	-87.6396	2019-05-31 02:14:00	2019-06-07 14:14:00	7	UberX	1.21722	Black	0.0256723	0.00763359	0.421111	0.204417	4.09904	15.8022	0.00247537	0.0522798	0.517325	0.163925	0.31875
OTP	Bucharest	Europe	Airport	OTP	44.5714	26.0769	Station	Gara de Nord	44.4457	26.0753	2019-06-11 18:23:00	2019-06-14 12:00:00	2	UberX	1.06164	Select	1.06408	0	0	0	0	0	0.00245499	0.0329951	0.243869	0.328354	0.427778
P1	New York City	North America	City	7th Avenue - West 32nd Street	40.7497	-73.9916	City	United Nations Headquarter	40.7494	-73.9692	2019-06-17 13:14:00	2019-06-20 02:51:00	1.9	UberX	1.02629	Black	0.472513	0.00472222	0.513114	inf	3.96078	13.1118	0.00726013	0.0629823	0.594995	0.144589	0.260417
P10	New York City	North America	City	7th Avenue - West 50th Street	40.7611	-73.9835	City	United Nations Headquarter	40.7494	-73.9692	2019-06-17 13:15:00	2019-06-20 02:51:00	1.9	UberX	1.19907	Black	0.345895	0.00277778	0.513662	0.172548	4.16667	15.0548	0.00757033	0.063419	0.672143	0.101468	0.226389
P2	New York City	North America	City	7th Avenue - West 34th Street	40.751	-73.9908	City	United Nations Headquarter	40.7494	-73.9692	2019-06-17 13:14:00	2019-06-20 02:51:00	1.9	UberX	1.08808	Black	0.454294	0.00527778	0.485513	inf	3.93519	14.4046	0.00753115	0.0638783	0.595262	0.148488	0.25625
P3	New York City	North America	City	7th Avenue - West 36th Street	40.7522	-73.9899	City	United Nations Headquarter	40.7494	-73.9692	2019-06-17 13:15:00	2019-06-20 02:51:00	1.9	UberX	1.16661	Black	0.460289	0.00416667	0.508912	inf	4.16429	16.5976	0.00661928	0.0672748	0.580436	0.123037	0.296528
P4	New York City	North America	City	7th Avenue - West 38th Street	40.7535	-73.989	City	United Nations Headquarter	40.7494	-73.9692	2019-06-17 13:15:00	2019-06-20 02:51:00	1.9	UberX	1.03272	Black	0.460569	0.00444444	0.527059	inf	5.0381	15.0107	0.00843691	0.0659626	0.578976	0.119635	0.301389
P5	New York City	North America	City	7th Avenue - West 40th Street	40.7547	-73.9881	City	United Nations Headquarter	40.7494	-73.9692	2019-06-17 13:15:00	2019-06-20 02:51:00	1.9	UberX	1.06894	Black	0.419558	0.00388889	0.60198	inf	5.15758	13.0091	0.00858774	0.066495	0.645753	0.105114	0.249133
P6	New York City	North America	City	7th Avenue - West 42nd Street	40.756	-73.9872	City	United Nations Headquarter	40.7494	-73.9692	2019-06-17 13:15:00	2019-06-20 02:51:00	1.9	UberX	1.03008	Black	0.410935	0.00361111	0.473614	inf	3.96806	15.3417	0.00861895	0.0631991	0.516723	0.111054	0.372222
P7	New York City	North America	City	7th Avenue - West 44th Street	40.7574	-73.9862	City	United Nations Headquarter	40.7494	-73.9692	2019-06-17 13:15:00	2019-06-20 02:51:00	1.9	UberX	1.30689	Black	0.430935	0.00333333	0.470266	inf	3.29242	15.2136	0.00817985	0.0648464	0.632045	0.103372	0.264583
P8	New York City	North America	City	7th Avenue - West 46th Street	40.7586	-73.9852	City	United Nations Headquarter	40.7494	-73.9692	2019-06-17 13:15:00	2019-06-20 02:51:00	1.9	UberX	1.18597	Black	0.460569	0.00277778	0.638922	inf	6.81333	17.415	0.00869623	0.0671599	0.593856	0.0936437	0.3125
P9	New York City	North America	City	7th Avenue - West 48th Street	40.7598	-73.9844	City	United Nations Headquarter	40.7494	-73.9692	2019-06-17 13:15:00	2019-06-20 02:51:00	1.9	UberX	1.27495	Black	0.329023	0.00305556	0.462486	0.226693	3.57037	17.6185	0.00777242	0.0641255	0.623517	0.108427	0.268056
PENN	New York City	North America	Station	Pennsylvania Station	40.7509	-73.9943	City	Upper West Side	40.7882	-73.9764	2019-05-31 03:14:00	2019-06-07 15:14:00	7.1	UberX	1.97332	Black	0.504699	0.000763359	0.462822	inf	2.75667	21.6667	0.00642434	0.0674647	0.485071	0.422568	0.0923611
PennsylvaniaConvention	Philadelphia	North America	Convention Center	Pennsylvania Convention Center	39.9541	-75.1608	Airport	PHL	39.8769	-75.2466	2019-06-17 13:14:00	2019-06-20 02:51:00	1.9	UberX	0.999021	Black	0.217821	0.00111111	0.586551	inf	4.04167	10.2333	0.00269465	0.00318196	0.347386	0.0852531	0.567361
PER	Perth	Oceania	Airport	PER	-31.9417	115.976	City	Business District	-31.9542	115.855	2019-06-11 23:23:00	2019-06-14 17:00:00	2	UberX	0.056524	Black	0.0543402	0	0	0	0	0	0.00236825	0.00285179	0.228644	0.0512172	0.720139
Philadelphia30th	Philadelphia	North America	Station	30th Station	39.9552	-75.1827	Airport	PHL	39.8769	-75.2466	2019-06-17 13:15:00	2019-06-20 14:48:00	1.9	UberX	0.583816	Black	0.0347064	0.000231481	0.564794	0.215845	2.61667	7.63333	0.00308502	0.00483696	0.429602	0.124564	0.445833
PHL	Philadelphia	North America	Airport	PHL	39.8769	-75.2466	City	Philadelphia City Hall	39.9523	-75.1627	2019-05-31 03:14:00	2019-06-07 15:14:00	7	UberX	1.33087	Black	0.0319781	0.0062341	0.291294	inf	0.627037	15.5244	0.00210207	0.048489	0.564144	0.0948839	0.340972
PhoenixConvention	Phoenix	North America	Convention Center	Phoenix Convention	33.4499	-112.071	Airport	PHX	33.4361	-111.998	2019-06-17 10:15:00	2019-06-20 11:48:00	1.9	UberX	1.38095	Black	0.0451141	0.00810185	0.501108	inf	5.33036	32.3982	0.00366048	0.0556748	0.211538	0.209989	0.578472
RiversideCAConvention	Riverside	North America	Convention Center	Riverside Convention Center	33.9849	-117.371	Airport	RAL	33.9506	-117.446	2019-06-17 10:15:00	2019-06-24 22:14:00	1.4	UberX	0.558442	Black	0.049753	0.000254453	0.539516	0.150563	3.58333	5.7	0.00276464	0.00733383	0.110128	0.00784599	0.882026
SanAntonioConvention	San Antonio	North America	Convention Center	San Antonio Convention	29.4219	-98.4835	Airport	SAT	29.5269	-98.4725	2019-06-17 12:15:00	2019-06-20 13:48:00	1.9	UberX	0.746393	Select	0.767068	0	0	0	0	0	0.00252683	0.0412995	0.167542	0.0324576	0.8
SanDiegoConvention	San Diego	North America	Convention Center	San Diego Convention	32.7076	-117.162	Airport	SAN	32.7315	-117.204	2019-06-17 10:14:00	2019-06-24 22:14:00	1.4	uberX	1.06612	Black	0.0568425	0.00330789	0.478744	inf	5.05083	12.0733	0.0049645	0.0446403	0.3768	0.0620887	0.561111
SEA	Seattle	North America	Airport	SEA	47.4437	-122.301	Station	King Street Station	47.5982	-122.329	2019-06-11 08:23:00	2019-06-14 02:00:00	3.7	UberX	0.784173	Black	0.343039	0.000769231	0.453975	0.0450688	11.8222	19.1889	0.00244252	0.0389349	0.380314	0.0513308	0.568355
SeattleConvention	Seattle	North America	Convention Center	Seattle Convention Center	47.6121	-122.332	Airport	SEA	47.4436	-122.302	2019-06-17 10:15:00	2019-06-24 22:14:00	1.4	UberX	2.08599	Black	0.845097	0.00394402	0.512882	inf	5.56071	20.9476	0.00182942	0.0476561	0.336144	0.215939	0.447917
SF1	San Francisco	North America	City	Parkmerced	37.7178	-122.484	City	Noe Valley	37.752	-122.44	2019-06-17 10:14:00	2019-06-24 22:14:00	1.4	UberX	0.755926	Black	0.0516183	0.00216285	0.456655	inf	3.115	6.05333	0.00783389	0.0178234	0.323473	0.0174989	0.659028
SF2	San Francisco	North America	City	Excelsior	37.7219	-122.436	City	Noe Valley	37.752	-122.44	2019-06-17 10:14:00	2019-06-24 22:14:00	1.4	UberX	1.05448	Black	0.0670265	0.00254453	0.48888	inf	2.72727	35.1485	0.00934366	0.0657109	0.19495	0.0272719	0.777778
SF3	San Francisco	North America	City	Silver Terrace	37.7232	-122.397	City	Noe Valley	37.752	-122.44	2019-06-17 10:14:00	2019-06-24 22:14:00	1.4	UberX	0.776685	Black	0.0484195	0.000381679	0.482392	inf	7.29167	48.5667	0.00665535	0.00707312	0.421294	0.0217614	0.556944
SF4	San Francisco	North America	City	Sunset District	37.7517	-122.483	City	Noe Valley	37.752	-122.44	2019-06-17 10:14:00	2019-06-24 22:14:00	1.4	UberX	1.20529	Black	0.0527076	0.00394402	0.478694	inf	3.49487	31.8692	0.0105162	0.06709	0.283806	0.0418887	0.674306
SF5	San Francisco	North America	City	Noe Valley	37.752	-122.44	City	Moscone North + South	37.7837	-122.401	2019-06-17 10:15:00	2019-06-24 22:15:00	1.4	UberX	1.36975	Black	0.0469478	0.00229008	0.473326	inf	3.19352	229.507	0.00650124	0.0659938	0.615505	0.0706059	0.313889
SF6	San Francisco	North America	City	Potrero Terrace	37.7495	-122.398	City	Noe Valley	37.752	-122.44	2019-06-17 10:14:00	2019-06-24 22:14:00	1.4	UberX	0.371084	Black	0.059306	0.000381679	0.326342	0.0894087	3.65	5.76667	0.00893374	0.0107581	0.353678	0.0206274	0.625694
SF7	San Francisco	North America	City	Seacliff	37.7799	-122.482	City	Noe Valley	37.752	-122.44	2019-06-17 10:14:00	2019-06-24 22:14:00	1.4	UberX	1.22236	Black	0.0511738	0.00737913	0.571693	inf	4.0805	12.4691	0.00630342	0.0603182	0.44413	0.126009	0.429861
SF8	San Francisco	North America	City	Western Addition	37.784	-122.436	City	Noe Valley	37.752	-122.44	2019-06-17 10:14:00	2019-06-24 22:14:00	1.4	UberX	1.12224	Black	0.0589759	0.00394402	0.575271	0.097082	7.25655	21.9887	0.00820803	0.051073	0.351644	0.0948837	0.553472
SF9	San Francisco	North America	City	Moscone North + South	37.7837	-122.401	City	Noe Valley	37.752	-122.44	2019-06-17 10:15:00	2019-06-24 22:14:00	1.4	UberX	1.23122	Black	0.0516741	0.00178117	0.471848	inf	3.95278	151.843	0.00764209	0.0568427	0.51088	0.0946755	0.394444
SFO	San Francisco	North America	Airport	SFO	37.6167	-122.384	Station	San Francisco Station	37.7764	-122.394	2019-05-31 00:14:00	2019-06-07 12:14:00	21.5	UberX	1.30221	Black	0.396903	0.0136132	0.478199	0.327175	3.16508	7.31429	0.00322961	0.0514493	0.499944	0.178751	0.321305
SFOres	San Francisco	North America	Airport	SFO	37.6167	-122.387	City	Saint Francis Wood	37.7338	-122.468	2019-06-17 10:15:00	2019-06-24 22:15:00	1.4	UberX	1.29987	Black	0.0290557	0.00534351	0.462256	inf	3.17941	11.1686	0.004075	0.0525889	0.468874	0.0707098	0.460417
SFOurb	San Francisco	North America	Airport	SFO	37.6167	-122.387	City	Financial District	37.7954	-122.4	2019-06-17 10:15:00	2019-06-24 22:15:00	1.4	UberX	1.33613	Black	0.0233161	0.00547074	0.522417	inf	3.60931	10.4877	0.00246146	0.0532201	0.534059	0.0749691	0.390972
SJCres	San Francisco	North America	Airport	SJC	37.3698	-121.929	City	Saint Francis Wood	37.7338	-122.468	2019-06-17 10:15:00	2019-06-24 22:15:00	1.4	UberX	1.46537	Black	0.0325888	0.00203562	0.925869	0.176935	5.79848	6.46364	0.00195329	0.0692286	0.175036	0.0242697	0.800694
SJCurb	San Francisco	North America	Airport	SJC	37.3698	-121.929	City	Financial District	37.7954	-122.4	2019-06-17 10:15:00	2019-06-24 22:15:00	1.4	UberX	1.46554	Black	0.0393497	0.00178117	0.807195	0.242824	4.45769	10.8603	0.00139705	0.0423257	0.280455	0.0660724	0.653472
StLouisAmericas	St. Louis	North America	Convention Center	St. Louis Americas Center Convention Complex	38.6307	-90.1913	Airport	STL	38.742	-90.3658	2019-06-17 12:15:00	2019-06-25 00:14:00	1.4	UberX	1.5632	Black	0.417147	0.00152672	0.439279	inf	2.79524	3.71429	0.00143072	0.00356092	0.25414	0.111578	0.634282
TRUMP	New York City	North America	City	Trump Tower	40.7627	-73.9741	City	Federal Reserve Bank	40.7083	-74.0089	2019-05-31 03:14:00	2019-06-07 15:14:00	7.1	UberX	2.38416	Black	0.529957	0.000763359	0.392775	0.140165	3.34	66.9333	0.00378046	0.0465408	0.443441	0.390587	0.165972
TampaConvention	Tampa	North America	Convention Center	Tampa Convention Center	27.942	-82.4556	Airport	TPA	27.9805	-82.5346	2019-06-17 13:15:00	2019-06-25 01:14:00	1.4	UberX	0.986431	Select	0.860001	0	0	0	0	0	0.00231168	0.0331443	0.281295	0.106205	0.6125
TLL	Tallinn	Europe	Airport	TLL	59.4164	24.7988	Station	Baltic Station	59.4407	24.7387	2019-06-11 18:23:00	2019-06-14 12:00:00	2	UberX	1.23943	Select	1.11761	0	0	0	0	0	0.0157948	0.110745	0.105498	0.0146406	0.879861
TorontoUnionStation	Toronto	North America	Station	Union Station	43.6457	-79.3803	City	Bloor Queens Park	43.6687	-79.3941	2019-06-17 13:14:00	2019-06-20 14:48:00	1.9	UberX	1.2233	Black	0.641541	0.00416667	0.428926	0.217914	4.17667	25.4522	0.00309738	0.0329364	0.453566	0.170306	0.376128
VNO	Vilnius	Europe	Airport	VNO	54.6431	25.2794	Station	Vilnius Train Station	54.6705	25.284	2019-06-11 18:23:00	2019-06-14 12:00:00	2	UberX	0.833333	Select	0.975684	0	0	0	0	0	0.00413714	0.0203727	0.125841	0.0297149	0.844444
WashingtonConvention	Washington D.C.	North America	Convention Center	Washington Convention	38.9042	-77.0239	Airport	DCA	38.8535	-77.0434	2019-06-17 13:14:00	2019-06-25 01:14:00	1.4	UberX	1.3494	Black	0.0477941	0.00890585	0.471766	inf	4.74312	19.9185	0.0045404	0.0491651	0.495299	0.174145	0.330556
WashingtonUnion	Washington D.C.	North America	Station	Washington Union Station	38.8971	-77.0064	Airport	DCA	38.8535	-77.0434	2019-06-17 13:15:00	2019-06-20 14:48:00	1.9	UberX	1.2374	Black	0.0453798	0.00902778	0.418577	inf	3.53775	14.0794	0.00426471	0.0481802	0.511647	0.19877	0.289583
WAW	Warsaw	Europe	Airport	WAW	52.1719	20.9732	Station	Warszawa Wschodnia	52.2526	21.0513	2019-06-11 17:23:00	2019-06-14 11:00:00	2	UberX	1.09113	Black	0.270417	0.0210256	0.531258	inf	4.20273	11.41	0.00220987	0.0534477	0.264308	0.39472	0.340972
WorldTradeCenter	New York City	North America	Station	World Trade Center	40.7126	-74.0099	City	Upper West Side	40.7882	-73.9764	2019-06-17 13:14:00	2019-06-20 14:48:00	1.9	UberX	1.03364	Black	0.333977	0.00347222	0.362399	0.141386	4.98167	17.1983	0.00315747	0.0354736	0.602311	0.170606	0.227083
YUL	Montreal	North America	Airport	YUL	45.4558	-73.7518	Station	Gare Centrale	45.5004	-73.567	2019-06-11 11:23:00	2019-06-14 05:00:00	3.7	UberX	0.506629	Select	0.54145	0	0	0	0	0	0.00235329	0.0476569	0.483507	0.0901038	0.426389
YYZ	Toronto	North America	Airport	YYZ	43.686	-79.6202	Station	Union Station	43.6455	-79.3808	2019-06-11 11:23:00	2019-06-14 05:00:00	2	UberX	1.23275	Black	0.0321478	0.00025641	0.738494	0.242129	3.05	24.65	0.00228603	0.00230529	0.476911	0.022395	0.500694
